# Supplementary material for: Influence of Provider and Leader Perspectives about Concurrent Tobacco-Use Care during Substance-Use Treatment on Their Tobacco Intervention Provision with Clients: A Mixed-Methods Study
Source: Int J Environ Res Public Health. 2023 Mar 24;20(7):5260. doi: 10.3390/ijerph20075260 (PMC10094458; doi:10.3390/ijerph20075260)
Supplement: Supplementary file 1 [file ijerph-20-05260-s001.zip]

Archive with 1 entries (1 files):
- ijerph-2149907-supplementary.pdf
